# Supplementary material for: Clinical features and predictors of mortality in admitted patients with community- and hospital-acquired legionellosis: A Danish historical cohort study
Source: BMC Infect Dis. 2010 May 21;10:124. doi: 10.1186/1471-2334-10-124 (PMC2881091; doi:10.1186/1471-2334-10-124)
Supplement: Additional file 1 — More baseline characteristics of the study population. The additional file 1 contains a table showing baseline characteristics of the study population that are not shown in Table 1. [file 1471-2334-10-124-S1.XLS]

## Sheet: Ark 1
Additional file 1. Further baseline characteristics of the study population.
	Community-acquired legionellosis	Hospital-acquired legionellosisa
Characteristic	No. (%) (n=272)	No. (%) (n=60)	p-valueb
Comorbidity
Any comorbidity	113 (41.5)	55 (91.7)	<0.001*
Immunosuppression	30 (11.0)	36 (60.0)	<0.001*
Malignancy	16 (5.9)	18 (30.0)	<0.001*
Chronic obstructive pulmonary disease	44 (16.2)	17 (28.3)	0.03*
Ischemic heart disease	27 (9.9)	14 (23.3)	0.004*
Congestive heart failure	12 (4.4)	9 (15.0)	0.003*
Diabetes mellitus	29 (10.7)	4 (6.7)	0.35
Renal insufficiency	6 (2.2)	6 (10.0)	0.003*
Symptoms
Self-reported fever	222 (81.6)	35 (58.3)	<0.001*
Cough	170 (62.5)	31 (51.7)	0.11
Dyspnea	136 (50.0)	37 (61.7)	0.12
Sputum production	83 (30.5)	18 (30.0)	0.91
Headache	72 (26.5)	5 (8.3)	0.002*
Dizziness	60 (22.1)	7 (11.7)	0.07
Confusion	56 (20.6)	7 (11.7)	0.11
Diarrhea	58 (21.3)	2 (3.3)	0.001*
Signs
Systolic blood pressure, median mmHg (IQR)	140 (120-150)	120 (110-150)	0.01*
Diastolic blood pressure, median mmHg (IQR)	80 (70-85)	70 (60-80)	0.01*
Pulse, median (IQR)	103 (90-118)	100 (89-115)	0.33
Oxygen saturation <92%	47 (17.3)	6 (10.0)	0.74
Normal pulmonary physical exam	47 (17.3)	7 (11.7)	0.41
Baseline laboratory tests
Leukocyte count, median cells 109/L (IQR)	12.4 (9.50-15.33)	12.65 (7.95-20.40)	0.86
Neutrophil count, median cells 109/L (IQR)	9.98 (7.60-13.02)	8.06 (5.30-16.40)	0.35
Lymphocyte count, median cells 109/L (IQR)	0.86 (0.50-1.27)	0.50 (0.17-1.20)	0.03*
C-reactive protein, median mg/L (IQR)	285 (186-360)	161 (67-308)	<0.001*
Creatinine, median mikromol/L (IQR)	101 (81-126)	95 (70-133)	0.26
Urea, median mmol/L (IQR)	6.6 (4.7-10.1)	7.35 (5.2-18.75)	0.21
ALAT, median U/L (IQR)	46 (27-79)	29 (18-63)	0.11
Bilirubin, mikromol/L (IQR)	12 (9-17)	6 (16-25)	0.61
Sodium, median mmol/L (IQR)	132 (127-135)	136 (132-138)	<0.001*
Potassium, median mmol/L (IQR)	3.8 (3.4-4.1)	4.1 (3.8-4.35)	<0.001*
Hemoglobin, median mmol/L (IQR)	8.2 (7.6-8.9)	7.3 (6.3-8.2)	<0.001*
PaO2, median kPa (IQR)	7.7 (6.6-9)	8.4 (7.3-9.3)	0.14
PaCO2, median kPa (IQR)	4.2 (3.7-4.7)	4.75 (4.3-5.85)	<0.001*
Hematuria	78 (28.7)	7 (11.7)	0.20
Atrial fibrillation at admission	27 (9.9)	11 (18.3)	0.09
a Defined as hospital-acquired if the patient had been admitted within the preceding 10 days or if the patient developed symptoms of legionellosis more than 2 days after hospital admission.
b Differences between the groups were analyzed with χ2 or Fisher’s exact test as appropriate for categorical variables. Continuous variables were compared using two-sample t-test (normal distribution) or Mann-Whitney U-test (non-normal distribution).
* P-level <0.05 is considered statistically significant; IQR: Interquartile Range
IQR: Interquartile range.
