# Supplementary material for: Clinical features and predictors of mortality in admitted patients with community- and hospital-acquired legionellosis: A Danish historical cohort study
Source: BMC Infect Dis. 2010 May 21;10:124. doi: 10.1186/1471-2334-10-124 (PMC2881091; doi:10.1186/1471-2334-10-124)
Supplement: Additional file 2 — Univariate predictors of 30 day mortality in patients with CAL and HAL (p > 0.1). The additional file 2 contains a table showing all the univariate predictors of 30 day mortality with a p-value > 0.1 in patients with community- and hospital-acquired legionellosis. [file 1471-2334-10-124-S2.XLS]

## Sheet: Ark 1
Additional file 2. Univariate predictors of 30 day mortality in patients with CAL and HAL (p>0.1).a
	CAL		HALb
Predictor variables by category	Odds ratio (95% CI)	P-value	Odds ratio (95% CI)	P-value
Variables known at the time of patient presentation
Demographics
Male sex	0.8 (0.4-1.7)	0.62	0.6 (0.2-1.8)	0.35
Air conditioning	0.2 (0.02-1.4)	0.11	x	x
Comorbid illnesses
Chronic obstructive pulmonary disease	0.8 (0.3-2.3)	0.73	0.8 (0.2-2.8)	0.75
Ischemic heart disease	0.99 (0.96-1.03)	0.78	1.3 (0.4-4.8)	0.66
Congestive heart failure	3.0 (0.7-12.3)	0.12	2.3 (0.5-10.3)	0.29
Diabetes mellitus	1.9 (0.7-5.0)	0.20	All patients with DM died
Current alcohol abuse	0.97 (0.3-3.1)	0.97	1.2 (0.2-6.2)	0.86
Symptoms
Cough	0.8 (0.4-1.6)	0.45	0.8 (0.3-2.4)	0.70
Sputum production	0.8 (0.3-1.7)	0.49	1.3 (0.4-4.2)	0.64
Dizziness	0.4 (0.1-1.2)	0.11	0.3 (0.04-3.2)	0.35
Diarrhea	1.3 (0.6-3.0)	0.51	All patients with diarrhea died
Signs
Systolic blood pressure <100 mmHg	2.1 (0.2-20.3)	0.54	1.1 (0.3-3-3)	0.90
Diastolic blood pressure <60 mmHg	0.9 (0.1-7.2)	0.89	0.9 (0.3-2.9)	0.89
Pulse >100	1.5 (0.7-3.3)	0.26	0.4 (0.1-1.7)	0.22
Oxygen saturation <92%	2.4 (0.8-7.7)	0.12	3.8 (0.3-42.5)	0.29
Temperature >39.5 ⁰C	0.8 (0.4-1.6)	0.46	0.2 (0.03-2.2)	0.21
Depressed consciousness	1.4 (0.6-3.3)	0.42	1.8 (0.2-13.4)	0.58
Baseline laboratory tests
Leukopenia, white blood cell count < 4 109/L	2.2 (0.2-21.5)	0.51	2.3 (0.4-12.0)	0.32
Neutropenia, neutrophil cell count < 2 109/L	1.6 (0.3-7.9)	0.58	2.1 (0.4-11.3)	0.40
C-reactive protein >300 mg/L	1.3 (0.6-2.8)	0.44	1.7 (0.5-6.3)	0.42
ALAT >50 U/L	0.7 (0.3-2.0)	0.56	2.7 (0.3-28.4)	0.41
Hyperkalemia, potassium >5 mmol/L	4.5 (0.7-28.0)	0.11	0.6 (0.1-2.6)	0.49
Anemia, hemoglobin <7.5 mmol/L	1.8 (0.7-4.3)	0.20	2.2 (0.6-7.8)	0.22
PaO2 <8 kPa	2.3 (0.8-6.1)	0.11	1.5 (0.3-7.5)	0.62
Hematuria	0.97 (0.2-4.1)	0.97	1.2 (0.1-24.5)	0.91
X-ray findings
Abnormal chest X-ray	1.2 (0.3-5.3)	0.84	0.4 (0.1-1.6)	0.21
Bilateral infiltrates on chest x-ray	0.8 (0.3-2.1)	0.70	0.9 (0.2-4.2)	0.94
Variables known later during admission
Time to relevant diagnostic testc
<72 hours	1 (ref.)		1 (ref.)
72 hours or more	0.97 (0.5-2.0)	0.94	0.3 (0.05-2.0)	0.22
Time to diagnosisc
<144 hours	1 (ref.)		1 (ref.)
144 hours or more	1.2 (0.6-2.6)	0.58	0.7 (0.2-3.0)	0.66
a For community-acquired cases 30 days from admission. For hospital-acquired cases 30 days from beginning of symptoms
b A case was defined as hospital-acquired if the patient had been admitted within the preceding 10 days or if the patient developed symptoms of legionellosis more than 2 days after admission.
c For community-acquired cases time from admission. For hospital-acquired cases time from beginning of symptoms.
* P-level <0.05 is considered statistically significant
